# Supplementary material for: Simplified Synthesis and Stability Assessment of Aflatoxin B1-Lysine and Aflatoxin G1-Lysine
Source: Toxins (Basel). 2022 Jan 14;14(1):56. doi: 10.3390/toxins14010056 (PMC8780103; doi:10.3390/toxins14010056)
Supplement: Supplementary file 1 [file toxins-14-00056-s001.zip]

Archive with 1 entries (1 files):
- toxins-1537948-supplementary.pdf
